# Supplementary material for: Genome-Wide Association Analysis for Candidate Genes Contributing to Kernel-Related Traits in Maize
Source: Front Plant Sci. 2022 May 24;13:872292. doi: 10.3389/fpls.2022.872292 (PMC9171146; doi:10.3389/fpls.2022.872292)
Supplement: Supplementary file 7 [file Table_7.XLS]

## Sheet: Table S6
Table S6. 14 candidate genes encode protein interactions.
node1	node2	combined_score	node1 Annotation	node2 Annotation
GRMZM2G055178_P01	M1	0.885	peptidoglycan binding domain containing protein	heat shock protein26
GRMZM2G306679_P01	Pco134267	0.632	class I heat shock protein 3	Heat shock 70 kDa protein 8
GRMZM2G306679_P01	M1	0.863	class I heat shock protein 3	heat shock protein26
GRMZM2G306679_P01	Hsp101	0.787	class I heat shock protein 3	heat-shock protein 101
GRMZM2G331701_P01	Pco134267	0.674	22.0 kDa class IV heat shock protein	Heat shock 70 kDa protein 8
GRMZM2G331701_P01	M1	0.981	22.0 kDa class IV heat shock protein	heat shock protein26
GRMZM2G331701_P01	Hsp101	0.615	22.0 kDa class IV heat shock protein	heat-shock protein 101
GRMZM2G331701_P01	HSP82	0.645	22.0 kDa class IV heat shock protein	heat-shock protein 82
GRMZM2G346839_P01	Pco134267	0.547	22.0 kDa class IV heat shock protein	Heat shock 70 kDa protein 8
GRMZM2G346839_P01	M1	0.981	22.0 kDa class IV heat shock protein	heat shock protein26
GRMZM2G346839_P01	Hsp101	0.615	22.0 kDa class IV heat shock protein	heat-shock protein 101
GRMZM2G346839_P01	HSP82	0.645	22.0 kDa class IV heat shock protein	heat-shock protein 82
GRMZM2G413897_P01	M1	0.798	16.9 kDa class I heat shock protein 2	heat shock protein26
HSP82	Pco134267	0.959	heat shock protein HSP82	Heat shock 70 kDa protein 8
HSP82	M1	0.874	heat shock protein HSP82	heat shock protein26
HSP82	Hsp101	0.935	heat shock protein HSP82	heat-shock protein 101
Hsp101	Pco134267	0.903	heat-shock protein 101	Heat shock 70 kDa protein 8
Hsp101	M1	0.963	heat-shock protein 101	heat shock protein26
Pco134267	M1	0.874	Heat shock 70 kDa protein 8	heat shock protein26
M1	tdsgR87F01	0.885	heat shock protein26	Protein tdsgR87F01
M1	zds1	0.865	heat shock protein26	Protein zds1
AC190632.2_FGP004	GRMZM2G109586_P01	0.421	-	-
AC190632.2_FGP004	GRMZM2G360867_P01	0.808	-	ras-related protein RABE1c
AC190632.2_FGP004	GRMZM2G435661_P01	0.812	-	protein transport protein SEC31 homolog B
AC190632.2_FGP004	GRMZM5G865116_P01	0.833	-	-
AC190632.2_FGP004	M2	0.844	-	Ras-related protein Rab-2-B-like
AC190632.2_FGP004	GRMZM2G025302_P01	0.857	-	Calmodulin-binding transcription activator 2; probable glucuronosyltransferase Os05g0559600
AC190632.2_FGP004	tdsgR47F08	0.857	-	Protein tdsgR47F08
AC190632.2_FGP004	GRMZM5G825695_P01	0.875	-	squalene-hopene cyclase superfamily pseudogene
AC190632.2_FGP004	GRMZM2G139796_P01	0.88	-	ras-related protein Rab7
M2	GRMZM2G360867_P01	0.799	Ras-related protein Rab-2-B-like	ras-related protein RABE1c
M2	tdsgR47F08	0.823	Ras-related protein Rab-2-B-like	Protein tdsgR47F08
M2	GRMZM2G025302_P01	0.823	Ras-related protein Rab-2-B-like	Calmodulin-binding transcription activator 2; probable glucuronosyltransferase Os05g0559600
M2	GRMZM2G435661_P01	0.849	Ras-related protein Rab-2-B-like	protein transport protein SEC31 homolog B
M2	GRMZM2G139796_P01	0.867	Ras-related protein Rab-2-B-like	ras-related protein Rab7
M2	GRMZM2G109586_P01	0.87	Ras-related protein Rab-2-B-like	-
M2	GRMZM5G825695_P01	0.872	Ras-related protein Rab-2-B-like	squalene-hopene cyclase superfamily pseudogene
M2	GRMZM5G865116_P01	0.877	Ras-related protein Rab-2-B-like	-
M2	grf2	0.894	Ras-related protein Rab-2-B-like	14-3-3-like protein GF14-12
GRMZM2G025302_P01	grf2	0.504	Calmodulin-binding transcription activator 2; probable glucuronosyltransferase Os05g0559600	14-3-3-like protein GF14-12
GRMZM2G025302_P01	GRMZM2G139796_P01	0.741	Calmodulin-binding transcription activator 2; probable glucuronosyltransferase Os05g0559600	ras-related protein Rab7
GRMZM2G025302_P01	GRMZM2G435661_P01	0.764	Calmodulin-binding transcription activator 2; probable glucuronosyltransferase Os05g0559600	protein transport protein SEC31 homolog B
GRMZM2G025302_P01	GRMZM2G109586_P01	0.797	Calmodulin-binding transcription activator 2; probable glucuronosyltransferase Os05g0559600	-
GRMZM2G025302_P01	GRMZM5G865116_P01	0.852	Calmodulin-binding transcription activator 2; probable glucuronosyltransferase Os05g0559600	-
GRMZM2G109586_P01	grf2	0.971	-	14-3-3-like protein GF14-12
GRMZM2G109586_P01	GRMZM2G435661_P01	0.712	-	protein transport protein SEC31 homolog B
GRMZM2G109586_P01	tdsgR47F08	0.797	-	Protein tdsgR47F08
GRMZM2G109586_P01	GRMZM2G360867_P01	0.844	-	ras-related protein RABE1c
GRMZM2G109586_P01	GRMZM5G825695_P01	0.859	-	squalene-hopene cyclase superfamily pseudogene
GRMZM2G139796_P01	GRMZM2G435661_P01	0.574	ras-related protein Rab7	protein transport protein SEC31 homolog B
GRMZM2G139796_P01	tdsgR47F08	0.741	ras-related protein Rab7	Protein tdsgR47F08
GRMZM2G139796_P01	GRMZM2G360867_P01	0.772	ras-related protein Rab7	ras-related protein RABE1c
GRMZM2G139796_P01	GRMZM5G825695_P01	0.774	ras-related protein Rab7	squalene-hopene cyclase superfamily pseudogene
GRMZM2G139796_P01	GRMZM5G865116_P01	0.85	ras-related protein Rab7	-
GRMZM2G360867_P01	grf2	0.705	ras-related protein RABE1c	14-3-3-like protein GF14-12
GRMZM2G360867_P01	GRMZM2G435661_P01	0.817	ras-related protein RABE1c	protein transport protein SEC31 homolog B
GRMZM2G360867_P01	GRMZM5G865116_P01	0.864	ras-related protein RABE1c	-
GRMZM2G435661_P01	grf2	0.96	protein transport protein SEC31 homolog B	14-3-3-like protein GF14-12
GRMZM2G435661_P01	tdsgR47F08	0.764	protein transport protein SEC31 homolog B	Protein tdsgR47F08
GRMZM2G435661_P01	GRMZM5G825695_P01	0.853	protein transport protein SEC31 homolog B	squalene-hopene cyclase superfamily pseudogene
GRMZM5G825695_P01	grf2	0.762	squalene-hopene cyclase superfamily pseudogene	14-3-3-like protein GF14-12
GRMZM5G825695_P01	GRMZM5G865116_P01	0.877	squalene-hopene cyclase superfamily pseudogene	-
GRMZM5G865116_P01	grf2	0.478	-	14-3-3-like protein GF14-12
GRMZM5G865116_P01	tdsgR47F08	0.852	-	Protein tdsgR47F08
grf2	tdsgR47F08	0.504	14-3-3-like protein GF14-12	Protein tdsgR47F08
Bth1	M3	0.582	phosphomethylpyrimidine kinase/thiamin-phosphate pyrophosphorylase	IN2-2 protein；PCO148860；PCO148860a；aip1；aldo/keto reductase AKR1；auxin induced protein homolog1；auxin-induced protein PCNT115；csu190(gfu)；csuh190；pco148860(579)；putative oxidoreductase, aldo/keto reductase family protein
Bth1	GRMZM2G061988_P01	0.991	phosphomethylpyrimidine kinase/thiamin-phosphate pyrophosphorylase	Pyridoxine/pyridoxamine 5'-phosphate oxidase 1 chloroplastic
Bth1	GRMZM2G069758_P01	0.801	phosphomethylpyrimidine kinase/thiamin-phosphate pyrophosphorylase	pyridoxal kinase
Bth1	GRMZM2G398107_P01	0.801	phosphomethylpyrimidine kinase/thiamin-phosphate pyrophosphorylase	-
GRMZM2G017164_P01	M3	0.561	G-type lectin S-receptor-like serine/threonine-protein kinase LECRK4	IN2-2 protein；PCO148860；PCO148860a；aip1；aldo/keto reductase AKR1；auxin induced protein homolog1；auxin-induced protein PCNT115；csu190(gfu)；csuh190；pco148860(579)；putative oxidoreductase, aldo/keto reductase family protein
GRMZM2G028258_P01	GRMZM2G119521_P01	0.724	Potassium channel SKOR2	Probable serine/threonine-protein kinase PBL16
GRMZM2G028258_P01	M3	0.765	Potassium channel SKOR2	IN2-2 protein；PCO148860；PCO148860a；aip1；aldo/keto reductase AKR1；auxin induced protein homolog1；auxin-induced protein PCNT115；csu190(gfu)；csuh190；pco148860(579)；putative oxidoreductase, aldo/keto reductase family protein
GRMZM2G028258_P01	GRMZM2G076423_P01	0.855	Potassium channel SKOR2	putative protein kinase superfamily protein
GRMZM2G061988_P01	M3	0.611	Pyridoxine/pyridoxamine 5'-phosphate oxidase 1 chloroplastic	IN2-2 protein；PCO148860；PCO148860a；aip1；aldo/keto reductase AKR1；auxin induced protein homolog1；auxin-induced protein PCNT115；csu190(gfu)；csuh190；pco148860(579)；putative oxidoreductase, aldo/keto reductase family protein
GRMZM2G061988_P01	GRMZM2G357654_P01	0.774	Pyridoxine/pyridoxamine 5'-phosphate oxidase 1 chloroplastic	-
GRMZM2G061988_P01	GRMZM2G069758_P01	0.999	Pyridoxine/pyridoxamine 5'-phosphate oxidase 1 chloroplastic	pyridoxal kinase
GRMZM2G061988_P01	GRMZM2G398107_P01	0.999	Pyridoxine/pyridoxamine 5'-phosphate oxidase 1 chloroplastic	-
GRMZM2G069758_P01	M3	0.623	pyridoxal kinase	IN2-2 protein；PCO148860；PCO148860a；aip1；aldo/keto reductase AKR1；auxin induced protein homolog1；auxin-induced protein PCNT115；csu190(gfu)；csuh190；pco148860(579)；putative oxidoreductase, aldo/keto reductase family protein
GRMZM2G076423_P01	M3	0.561	putative protein kinase superfamily protein	IN2-2 protein；PCO148860；PCO148860a；aip1；aldo/keto reductase AKR1；auxin induced protein homolog1；auxin-induced protein PCNT115；csu190(gfu)；csuh190；pco148860(579)；putative oxidoreductase, aldo/keto reductase family protein
GRMZM2G119521_P01	M3	0.561	Probable serine/threonine-protein kinase PBL16	IN2-2 protein；PCO148860；PCO148860a；aip1；aldo/keto reductase AKR1；auxin induced protein homolog1；auxin-induced protein PCNT115；csu190(gfu)；csuh190；pco148860(579)；putative oxidoreductase, aldo/keto reductase family protein
GRMZM2G357654_P01	M3	0.672	-	IN2-2 protein；PCO148860；PCO148860a；aip1；aldo/keto reductase AKR1；auxin induced protein homolog1；auxin-induced protein PCNT115；csu190(gfu)；csuh190；pco148860(579)；putative oxidoreductase, aldo/keto reductase family protein
GRMZM2G398107_P01	M3	0.623	-	IN2-2 protein；PCO148860；PCO148860a；aip1；aldo/keto reductase AKR1；auxin induced protein homolog1；auxin-induced protein PCNT115；csu190(gfu)；csuh190；pco148860(579)；putative oxidoreductase, aldo/keto reductase family protein
GRMZM5G878008_P01	M3	0.64	Ras-related protein RABE1c	IN2-2 protein；PCO148860；PCO148860a；aip1；aldo/keto reductase AKR1；auxin induced protein homolog1；auxin-induced protein PCNT115；csu190(gfu)；csuh190；pco148860(579)；putative oxidoreductase, aldo/keto reductase family protein
GRMZM2G023970_P01	GRMZM5G812265_P01	0.683	BHLH transcription factor pseudogene	E3 ubiquitin-protein ligase KEG
GRMZM2G023970_P01	pco086069b	0.724	BHLH transcription factor pseudogene	Anaphase-promoting complex subunit 11
GRMZM2G023970_P01	GRMZM2G424582_P01	0.736	BHLH transcription factor pseudogene	E3 ubiquitin-protein ligase KEG
GRMZM2G023970_P01	GRMZM2G134176_P01	0.785	BHLH transcription factor pseudogene	ubiquitin-conjugating enzyme E2-22 kDa
GRMZM2G023970_P01	M4	0.893	BHLH transcription factor pseudogene	putative ubiquitin-conjugating enzyme family
GRMZM2G049141_P01	GRMZM2G424582_P01	0.554	E3 ubiquitin-protein ligase UPL3	E3 ubiquitin-protein ligase KEG
GRMZM2G049141_P01	TIDP9204	0.68	E3 ubiquitin-protein ligase UPL3	E3 ubiquitin-protein ligase CHIP
GRMZM2G049141_P01	pco086069b	0.729	E3 ubiquitin-protein ligase UPL3	Anaphase-promoting complex subunit 11
GRMZM2G049141_P01	GRMZM2G134176_P01	0.84	E3 ubiquitin-protein ligase UPL3	ubiquitin-conjugating enzyme E2-22 kDa
GRMZM2G049141_P01	M4	0.946	E3 ubiquitin-protein ligase UPL3	putative ubiquitin-conjugating enzyme family
GRMZM2G124297_P01	TIDP9204	0.68	E3 ubiquitin-protein ligase UPL4	E3 ubiquitin-protein ligase CHIP
GRMZM2G124297_P01	GRMZM2G424582_P01	0.554	E3 ubiquitin-protein ligase UPL4	E3 ubiquitin-protein ligase KEG
GRMZM2G124297_P01	pco086069b	0.729	E3 ubiquitin-protein ligase UPL4	Anaphase-promoting complex subunit 11
GRMZM2G124297_P01	GRMZM2G134176_P01	0.84	E3 ubiquitin-protein ligase UPL4	ubiquitin-conjugating enzyme E2-22 kDa
GRMZM2G124297_P01	M4	0.946	E3 ubiquitin-protein ligase UPL4	putative ubiquitin-conjugating enzyme family
GRMZM2G134176_P01	TIDP9204	0.751	ubiquitin-conjugating enzyme E2-22 kDa	E3 ubiquitin-protein ligase CHIP
GRMZM2G134176_P01	GRMZM5G812265_P01	0.516	ubiquitin-conjugating enzyme E2-22 kDa	E3 ubiquitin-protein ligase KEG
GRMZM2G134176_P01	GRMZM2G424582_P01	0.84	ubiquitin-conjugating enzyme E2-22 kDa	E3 ubiquitin-protein ligase KEG
GRMZM2G134176_P01	GRMZM2G374574_P01	0.84	ubiquitin-conjugating enzyme E2-22 kDa	-
GRMZM2G134176_P01	GRMZM2G328988_P01	0.84	ubiquitin-conjugating enzyme E2-22 kDa	E3 ubiquitin-protein ligase UPL4
GRMZM2G134176_P01	M4	0.913	ubiquitin-conjugating enzyme E2-22 kDa	putative ubiquitin-conjugating enzyme family
GRMZM2G134176_P01	pco086069b	0.995	ubiquitin-conjugating enzyme E2-22 kDa	Anaphase-promoting complex subunit 11
M4	TIDP9204	0.868	putative ubiquitin-conjugating enzyme family	E3 ubiquitin-protein ligase CHIP
M4	GRMZM5G812265_P01	0.863	putative ubiquitin-conjugating enzyme family	E3 ubiquitin-protein ligase KEG
M4	GRMZM2G424582_P01	0.944	putative ubiquitin-conjugating enzyme family	E3 ubiquitin-protein ligase KEG
M4	GRMZM2G328988_P01	0.946	putative ubiquitin-conjugating enzyme family	E3 ubiquitin-protein ligase UPL4
M4	GRMZM2G374574_P01	0.946	putative ubiquitin-conjugating enzyme family	-
M4	pco086069b	0.96	putative ubiquitin-conjugating enzyme family	Anaphase-promoting complex subunit 11
GRMZM2G328988_P01	TIDP9204	0.68	E3 ubiquitin-protein ligase UPL4	E3 ubiquitin-protein ligase CHIP
GRMZM2G328988_P01	pco086069b	0.729	E3 ubiquitin-protein ligase UPL4	Anaphase-promoting complex subunit 11
GRMZM2G328988_P01	GRMZM2G424582_P01	0.554	E3 ubiquitin-protein ligase UPL4	E3 ubiquitin-protein ligase KEG
GRMZM2G374574_P01	TIDP9204	0.68	-	E3 ubiquitin-protein ligase CHIP
GRMZM2G374574_P01	pco086069b	0.729	-	Anaphase-promoting complex subunit 11
GRMZM2G374574_P01	GRMZM2G424582_P01	0.554	-	E3 ubiquitin-protein ligase KEG
GRMZM2G424582_P01	TIDP9204	0.627	E3 ubiquitin-protein ligase KEG	E3 ubiquitin-protein ligase CHIP
GRMZM2G424582_P01	pco086069b	0.73	E3 ubiquitin-protein ligase KEG	Anaphase-promoting complex subunit 11
GRMZM5G812265_P01	TIDP9204	0.517	E3 ubiquitin-protein ligase KEG	E3 ubiquitin-protein ligase CHIP
GRMZM5G812265_P01	pco086069b	0.566	E3 ubiquitin-protein ligase KEG	Anaphase-promoting complex subunit 11
TIDP9204	pco086069b	0.583	E3 ubiquitin-protein ligase CHIP	Anaphase-promoting complex subunit 11
Transcription factor MYB3R-2-like	M5	0.592	Transcription factor MYB3R-2-like	Transcription factor MYBS3
GLK1	M5	0.679	golden2-like transcription factor; putative MYB DNA-binding domain superfamily protein	Transcription factor MYBS3
GRMZM2G006678_P01	GRMZM2G146514_P01	0.683	Probable NADH kinase	Zinc finger CCCH domain-containing protein 33
GRMZM2G006678_P01	gpm817	0.683	Probable NADH kinase	Zinc finger CCCH domain-containing protein 63
GRMZM2G006678_P01	M5	0.687	Probable NADH kinase	Transcription factor MYBS3
GRMZM2G083156_P01	M5	0.564	molybdate transporter 1	Transcription factor MYBS3
GRMZM2G089806_P01	M5	0.559	auxin-induced protein X10A	Transcription factor MYBS3
GRMZM2G146514_P01	M5	0.561	Zinc finger CCCH domain-containing protein 33	Transcription factor MYBS3
GRMZM2G304700_P01	M5	0.564	sulfate transporter	Transcription factor MYBS3
GRMZM2G426922_P01	M5	0.564	sulfate transporter	Transcription factor MYBS3
M5	gpm817	0.561	Transcription factor MYBS3	Zinc finger CCCH domain-containing protein 63
M5	pco131231	0.592	Transcription factor MYBS3	Transcription factor MYB3R-2
GRMZM2G009462_P01	M6	0.659	-	-
GRMZM2G009462_P01	GRMZM2G126691_P01	0.673	-	SWAP (Suppressor-of-White-APricot)/surp domain-containing protein
GRMZM2G009462_P01	GRMZM2G420334_P01	0.673	-	-
GRMZM2G057646_P02	M6	0.844	splicing factor PWI domain-containing protein	-
GRMZM2G057646_P02	GRMZM2G420334_P01	0.851	splicing factor PWI domain-containing protein	-
GRMZM2G057646_P02	GRMZM2G126691_P01	0.851	splicing factor PWI domain-containing protein	SWAP (Suppressor-of-White-APricot)/surp domain-containing protein
GRMZM2G073931_P01	M6	0.713	myosin heavy chain-related	-
GRMZM2G073931_P01	GRMZM2G099767_P01	0.82	myosin heavy chain-related	Microtubule-associated protein 70-4
GRMZM2G099767_P01	GRMZM5G830436_P01	0.82	Microtubule-associated protein 70-4	myosin heavy chain-related
GRMZM2G099767_P01	M6	0.844	Microtubule-associated protein 70-4	-
GRMZM2G099767_P01	GRMZM2G162616_P01	0.858	Microtubule-associated protein 70-4	-
M6	GRMZM2G355742_P01	0.659	-	-
M6	GRMZM5G830436_P01	0.713	-	myosin heavy chain-related
M6	GRMZM2G126691_P01	0.82	-	SWAP (Suppressor-of-White-APricot)/surp domain-containing protein
M6	GRMZM2G420334_P01	0.82	-	-
M6	GRMZM2G162616_P01	0.935	-	-
GRMZM2G126691_P01	GRMZM2G355742_P01	0.673	SWAP (Suppressor-of-White-APricot)/surp domain-containing protein	-
GRMZM2G355742_P01	GRMZM2G420334_P01	0.673	-	-
GRMZM2G003765_P01	M7	0.455	DAG protein; Multiple organellar RNA editing factor 9 chloroplastic	pentatricopeptide repeat-containing protein At5g08305
GRMZM2G003765_P01	GRMZM2G175447_P01	0.767	DAG protein; Multiple organellar RNA editing factor 9 chloroplastic	Thylakoid lumenal 29 kDa protein chloroplastic
GRMZM2G003765_P01	GRMZM2G383540_P01	0.768	DAG protein; Multiple organellar RNA editing factor 9 chloroplastic	DAG protein
GRMZM2G003765_P01	GRMZM5G808811_P01	0.77	DAG protein; Multiple organellar RNA editing factor 9 chloroplastic	-
GRMZM2G003765_P01	pco118636	0.792	DAG protein; Multiple organellar RNA editing factor 9 chloroplastic	DAG protein; Multiple organellar RNA editing factor 9 chloroplastic
GRMZM2G003765_P01	GRMZM2G336902_P01	0.852	DAG protein; Multiple organellar RNA editing factor 9 chloroplastic	Pentatricopeptide repeat-containing protein DWY1 chloroplastic; pentatricopeptide repeat (PPR) superfamily protein
GRMZM2G003765_P01	GRMZM2G451729_P01	0.941	DAG protein; Multiple organellar RNA editing factor 9 chloroplastic	-
M7	GRMZM5G808811_P01	0.448	pentatricopeptide repeat-containing protein At5g08305	-
M7	GRMZM2G383540_P01	0.448	pentatricopeptide repeat-containing protein At5g08305	DAG protein
M7	GRMZM2G175447_P01	0.448	pentatricopeptide repeat-containing protein At5g08305	Thylakoid lumenal 29 kDa protein chloroplastic
M7	GRMZM2G054537_P01	0.451	pentatricopeptide repeat-containing protein At5g08305	DAG protein
M7	GRMZM2G451729_P01	0.521	pentatricopeptide repeat-containing protein At5g08305	-
M7	pco118636	0.521	pentatricopeptide repeat-containing protein At5g08305	DAG protein; Multiple organellar RNA editing factor 9 chloroplastic
M7	GRMZM2G336902_P01	0.527	pentatricopeptide repeat-containing protein At5g08305	Pentatricopeptide repeat-containing protein DWY1 chloroplastic; pentatricopeptide repeat (PPR) superfamily protein
GRMZM2G054537_P01	pco118636	0.475	DAG protein	DAG protein; Multiple organellar RNA editing factor 9 chloroplastic
GRMZM2G054537_P01	GRMZM2G336902_P01	0.588	DAG protein	Pentatricopeptide repeat-containing protein DWY1 chloroplastic; pentatricopeptide repeat (PPR) superfamily protein
GRMZM2G054537_P01	GRMZM2G451729_P01	0.895	DAG protein	-
GRMZM2G175447_P01	pco118636	0.522	Thylakoid lumenal 29 kDa protein chloroplastic	DAG protein; Multiple organellar RNA editing factor 9 chloroplastic
GRMZM2G175447_P01	GRMZM2G336902_P01	0.536	Thylakoid lumenal 29 kDa protein chloroplastic	Pentatricopeptide repeat-containing protein DWY1 chloroplastic; pentatricopeptide repeat (PPR) superfamily protein
GRMZM2G175447_P01	GRMZM2G451729_P01	0.805	Thylakoid lumenal 29 kDa protein chloroplastic	-
GRMZM2G336902_P01	pco118636	0.536	Pentatricopeptide repeat-containing protein DWY1 chloroplastic; pentatricopeptide repeat (PPR) superfamily protein	DAG protein; Multiple organellar RNA editing factor 9 chloroplastic
GRMZM2G336902_P01	GRMZM2G383540_P01	0.536	Pentatricopeptide repeat-containing protein DWY1 chloroplastic; pentatricopeptide repeat (PPR) superfamily protein	DAG protein
GRMZM2G336902_P01	GRMZM5G808811_P01	0.536	Pentatricopeptide repeat-containing protein DWY1 chloroplastic; pentatricopeptide repeat (PPR) superfamily protein	-
GRMZM2G336902_P01	GRMZM2G451729_P01	0.536	Pentatricopeptide repeat-containing protein DWY1 chloroplastic; pentatricopeptide repeat (PPR) superfamily protein	-
GRMZM2G383540_P01	pco118636	0.569	DAG protein	DAG protein; Multiple organellar RNA editing factor 9 chloroplastic
GRMZM2G383540_P01	GRMZM2G451729_P01	0.775	DAG protein	-
GRMZM2G451729_P01	GRMZM5G808811_P01	0.522	-	-
GRMZM5G808811_P01	pco118636	0.579	-	DAG protein; Multiple organellar RNA editing factor 9 chloroplastic
AC233949.1_FGP004	PCNA	0.66	Cell division control protein 48 homolog E	proliferating cell nuclear antigen 1
AC233949.1_FGP004	magi81248	0.66	Cell division control protein 48 homolog E	proliferating cell nuclear antigen 2
AC233949.1_FGP004	M8	0.889	Cell division control protein 48 homolog E	-
GRMZM2G053934_P01	PCNA	0.693	AAA-type ATPase family protein / ankyrin repeat family protein	proliferating cell nuclear antigen 1
GRMZM2G053934_P01	magi81248	0.693	AAA-type ATPase family protein / ankyrin repeat family protein	proliferating cell nuclear antigen 2
GRMZM2G053934_P01	M8	0.889	AAA-type ATPase family protein / ankyrin repeat family protein	-
GRMZM2G063060_P01	PCNA	0.66	cell division control protein 48 homolog E	proliferating cell nuclear antigen 1
GRMZM2G063060_P01	pco097024a	0.801	cell division control protein 48 homolog E	Cell division control protein 48 homolog D
GRMZM2G063060_P01	magi81248	0.66	cell division control protein 48 homolog E	proliferating cell nuclear antigen 2
GRMZM2G063060_P01	M8	0.889	cell division control protein 48 homolog E	-
GRMZM2G103186_P01	PCNA	0.66	-	proliferating cell nuclear antigen 1
GRMZM2G103186_P01	magi81248	0.66	-	proliferating cell nuclear antigen 2
GRMZM2G103186_P01	M8	0.889	-	-
GRMZM2G128605_P01	PCNA	0.66	Cell division control protein 48 homolog D	proliferating cell nuclear antigen 1
GRMZM2G128605_P01	magi81248	0.66	Cell division control protein 49 homolog D	proliferating cell nuclear antigen 2
GRMZM2G128605_P01	M8	0.889	Cell division control protein 50 homolog D	-
GRMZM2G149994_P04	PCNA	0.66	cell division control protein 48 homolog B	proliferating cell nuclear antigen 1
GRMZM2G149994_P04	magi81248	0.66	cell division control protein 49 homolog B	proliferating cell nuclear antigen 2
GRMZM2G149994_P04	M8	0.889	cell division control protein 50 homolog B	-
M8	PCNA	0.953	-	proliferating cell nuclear antigen 1
M8	pco097024a	0.889	-	Cell division control protein 48 homolog D
M8	tdsgR91H11	0.889	-	Protein tdsgR91H11
M8	magi81248	0.953	-	proliferating cell nuclear antigen 2
PCNA	tdsgR91H11	0.679	proliferating cell nuclear antigen 1	Protein tdsgR91H11
PCNA	pco097024a	0.687	proliferating cell nuclear antigen 1	Cell division control protein 48 homolog D
PCNA	magi81248	0.952	proliferating cell nuclear antigen 1	proliferating cell nuclear antigen 2
magi81248	pco097024a	0.66	proliferating cell nuclear antigen 2	Cell division control protein 48 homolog D
magi81248	tdsgR91H11	0.679	proliferating cell nuclear antigen 2	Protein tdsgR91H11
AC205574.3_FGP006	M9	0.838	Transcription factor TCP4; mutant cincinnata	auxin response factor 21
AUX27	GRMZM2G035465_P03	0.851	Auxin-responsive protein IAA10	Auxin-responsive protein IAA17
AUX27	GRMZM2G077356_P01	0.532	Auxin-responsive protein IAA10	IAA13 - auxin-responsive Aux/IAA family member
AUX27	iaa10	0.53	Auxin-responsive protein IAA10	Auxin-responsive protein IAA30
AUX27	umc1534	0.534	Auxin-responsive protein IAA10	Auxin-responsive protein IAA13
AUX27	GRMZM2G573324_P02	0.853	Auxin-responsive protein IAA10	IAA19 - auxin-responsive Aux/IAA family member
AUX27	M9	0.905	Auxin-responsive protein IAA10	auxin response factor 21
GRMZM2G000158_P04	M9	0.928	Auxin-responsive protein IAA20	auxin response factor 21
GRMZM2G001799_P01	M9	0.928	Auxin-responsive protein IAA20	auxin response factor 21
GRMZM2G035465_P03	GRMZM2G077356_P01	0.763	Auxin-responsive protein IAA17	IAA13 - auxin-responsive Aux/IAA family member
GRMZM2G035465_P03	umc1534	0.763	Auxin-responsive protein IAA17	Auxin-responsive protein IAA13
GRMZM2G035465_P03	iaa10	0.767	Auxin-responsive protein IAA17	Auxin-responsive protein IAA30
GRMZM2G035465_P03	GRMZM2G573324_P02	0.859	Auxin-responsive protein IAA17	IAA19 - auxin-responsive Aux/IAA family member
GRMZM2G035465_P03	M9	0.922	Auxin-responsive protein IAA17	auxin response factor 21
GRMZM2G077356_P01	GRMZM2G573324_P02	0.681	IAA13 - auxin-responsive Aux/IAA family member	IAA19 - auxin-responsive Aux/IAA family member
GRMZM2G077356_P01	M9	0.838	IAA13 - auxin-responsive Aux/IAA family member	auxin response factor 21
M9	iaa24	0.882	auxin response factor 21	IAA9 - auxin-responsive Aux/IAA family member
M9	iaa10	0.838	auxin response factor 21	Auxin-responsive protein IAA30
M9	umc1534	0.838	auxin response factor 21	Auxin-responsive protein IAA13
M9	GRMZM2G573324_P02	0.928	auxin response factor 21	IAA19 - auxin-responsive Aux/IAA family member
GRMZM2G573324_P02	iaa10	0.683	IAA19 - auxin-responsive Aux/IAA family member	Auxin-responsive protein IAA30
GRMZM2G573324_P02	umc1534	0.68	IAA19 - auxin-responsive Aux/IAA family member	Auxin-responsive protein IAA13
AC205677.3_FGP001	GRMZM2G149788_P01	0.511	AP3-complex subunit beta-A-like	protein S-acyltransferase 8
AC205677.3_FGP001	GRMZM2G141725_P01	0.531	AP3-complex subunit beta-A-like	-
AC205677.3_FGP001	M10	0.561	AP3-complex subunit beta-A-like	palmitoyltransferase ZDHHC20
AC205677.3_FGP001	GRMZM2G478621_P01	0.999	AP3-complex subunit beta-A-like	AP-3 complex subunit delta
M10	smh3	0.521	palmitoyltransferase ZDHHC20	single myb histone 3
M10	GRMZM2G108318_P02	0.521	palmitoyltransferase ZDHHC20	glycylpeptide N-tetradecanoyltransferase 1
M10	GRMZM2G043030_P01	0.532	palmitoyltransferase ZDHHC20	Palmitoyltransferase AKR1
M10	GRMZM2G090559_P01	0.532	palmitoyltransferase ZDHHC20	putative protein S-acyltransferase 23
M10	GRMZM2G109914_P01	0.536	palmitoyltransferase ZDHHC20	protein S-acyltransferase 24
M10	GRMZM2G089021_P01	0.549	palmitoyltransferase ZDHHC20	bifunctional protein tilS/hprT
M10	GRMZM2G149788_P01	0.55	palmitoyltransferase ZDHHC20	protein S-acyltransferase 8
M10	GRMZM2G141725_P01	0.564	palmitoyltransferase ZDHHC20	-
M10	GRMZM2G478621_P01	0.58	palmitoyltransferase ZDHHC20	AP-3 complex subunit delta
GRMZM2G043030_P01	smh3	0.501	Palmitoyltransferase AKR1	single myb histone 3
GRMZM2G043030_P01	GRMZM2G108318_P02	0.501	Palmitoyltransferase AKR1	glycylpeptide N-tetradecanoyltransferase 1
GRMZM2G090559_P01	smh3	0.501	putative protein S-acyltransferase 23	single myb histone 3
GRMZM2G090559_P01	GRMZM2G108318_P02	0.501	putative protein S-acyltransferase 23	glycylpeptide N-tetradecanoyltransferase 1
GRMZM2G108318_P02	GRMZM2G109914_P01	0.501	glycylpeptide N-tetradecanoyltransferase 1	protein S-acyltransferase 24
GRMZM2G109914_P01	smh3	0.501	protein S-acyltransferase 24	single myb histone 3
GRMZM2G141725_P01	GRMZM2G149788_P01	0.531	-	protein S-acyltransferase 8
GRMZM2G141725_P01	GRMZM2G478621_P01	0.561	-	AP-3 complex subunit delta
GRMZM2G149788_P01	GRMZM2G478621_P01	0.542	protein S-acyltransferase 8	AP-3 complex subunit delta
GRMZM2G055657_P01	pco079257	0.774	-	-
GRMZM2G055657_P01	M11	0.584	-	leucine-rich repeat extensin-like protein 3
GRMZM2G055657_P01	GRMZM2G069618_P01	0.724	-	TPR domain containing protein
GRMZM2G055657_P01	GRMZM2G472171_P01	0.774	-	-
GRMZM2G055657_P01	GRMZM2G150697_P01	0.776	-	-
GRMZM2G069618_P01	pco079257	0.724	TPR domain containing protein	-
GRMZM2G069618_P01	M11	0.581	TPR domain containing protein	leucine-rich repeat extensin-like protein 3
GRMZM2G069618_P01	GRMZM2G472171_P01	0.724	TPR domain containing protein	-
GRMZM2G069618_P01	GRMZM2G150697_P01	0.725	TPR domain containing protein	-
GRMZM2G150697_P01	pco079257	0.774	-	-
GRMZM2G150697_P01	M11	0.584	-	leucine-rich repeat extensin-like protein 3
GRMZM2G150697_P01	GRMZM2G472171_P01	0.774	-	-
M11	WRKY64	0.61	leucine-rich repeat extensin-like protein 3	WRKY transcription factor; WRKY11 - superfamily of TFs having WRKY and zinc finger domains; WRKY11 - superfamily of TFs having WRKY and zinc finger domains; WRKY11 - superfamily of TFs having WRKY and zinc finger domains
M11	pco079257	0.584	leucine-rich repeat extensin-like protein 3	-
M11	WRKY28	0.61	leucine-rich repeat extensin-like protein 3	putative WRKY DNA-binding domain superfamily protein
M11	WRKY95	0.61	leucine-rich repeat extensin-like protein 3	WRKY transcription factor; putative WRKY DNA-binding domain superfamily protein
M11	GRMZM2G472171_P01	0.584	leucine-rich repeat extensin-like protein 3	-
M11	GRMZM2G453571_P01	0.61	leucine-rich repeat extensin-like protein 3	Putative WRKY DNA-binding domain superfamily protein
M11	WRKY42	0.61	leucine-rich repeat extensin-like protein 3	WRKY transcription factor; putative WRKY DNA-binding domain superfamily protein
GRMZM2G472171_P01	pco079257	0.774	-	-
AGA1	GRMZM2G058402_P01	0.647	alkaline alpha galactosidase 1	F1F0-ATPase inhibitor protein
AGA1	GRMZM2G110504_P01	0.682	alkaline alpha galactosidase 1	Nodulin-related protein 1
AGA1	M12	0.721	alkaline alpha galactosidase 1	cellulose synthase-like protein G2
AGA1	umc1467	0.452	alkaline alpha galactosidase 1	-
GRMZM2G048775_P01	M12	0.584	Peroxidase 35-like	cellulose synthase-like protein G2
GRMZM2G048775_P01	GRMZM2G146163_P01	0.604	Peroxidase 35-like	chaperone protein dnaJ 20
GRMZM2G050550_P01	M12	0.658	sucrose responsive element binding protein	cellulose synthase-like protein G2
GRMZM2G058402_P01	umc1467	0.557	F1F0-ATPase inhibitor protein	-
GRMZM2G058402_P01	M12	0.647	F1F0-ATPase inhibitor protein	cellulose synthase-like protein G2
GRMZM2G058402_P01	GRMZM2G110504_P01	0.72	F1F0-ATPase inhibitor protein	Nodulin-related protein 1
GRMZM2G110504_P01	M12	0.682	Nodulin-related protein 1	cellulose synthase-like protein G2
M12	MYB139	0.658	cellulose synthase-like protein G2	Transcription factor MYB44
M12	GRMZM2G136042_P01	0.584	cellulose synthase-like protein G2	peroxidase 50
M12	GRMZM2G146163_P01	0.584	cellulose synthase-like protein G2	chaperone protein dnaJ 20
M12	umc1467	0.584	cellulose synthase-like protein G2	-
M12	GRMZM2G363429_P01	0.835	cellulose synthase-like protein G2	putative cytochrome P450 superfamily protein
GRMZM2G136042_P01	GRMZM2G146163_P01	0.604	peroxidase 50	chaperone protein dnaJ 20
GRMZM2G026535_P01	M13	0.457	subtilisin-like protease SBT3	glutaredoxin 2
M13	Si486058g10	0.665	glutaredoxin 2	Thioredoxin-like fold domain-containing protein MRL7 homolog, chloroplastic
M13	nrt1	0.499	glutaredoxin 2	putative high affinity nitrate transporter
M13	nrt2.2	0.499	glutaredoxin 2	nitrate transporter 2.2
M13	tdsgR57G12	0.457	glutaredoxin 2	Protein tdsgR57G12
M13	Si707021b11	0.429	glutaredoxin 2	Protein CHLORORESPIRATORY REDUCTION 6, chloroplastic-like
M13	GRMZM2G163866_P01	0.499	glutaredoxin 2	high-affinity nitrate transporter 2.1
M13	GRMZM5G864335_P01	0.52	glutaredoxin 2	2-cys peroxiredoxin BAS1
M13	GRMZM2G139680_P01	0.52	glutaredoxin 2	2-cys peroxiredoxin BAS1
M13	pco101731	0.66	glutaredoxin 2	Subtilisin-like protease SBT1.3
GRMZM2G139680_P01	Si486058g10	0.535	2-cys peroxiredoxin BAS1	Thioredoxin-like fold domain-containing protein MRL7 homolog, chloroplastic
GRMZM5G864335_P01	Si486058g10	0.535	2-cys peroxiredoxin BAS1	Thioredoxin-like fold domain-containing protein MRL7 homolog, chloroplastic
GRMZM2G035222_P01	M14	0.489	F-box/kelch-repeat protein	-
